# Supplementary material for: CARD 2020: antibiotic resistome surveillance with the comprehensive antibiotic resistance database
Source: Nucleic Acids Res. 2019 Oct 29;48(D1):D517–25. doi: 10.1093/nar/gkz935 (PMC7145624; doi:10.1093/nar/gkz935)
Supplement: gkz935_Supplemental_Files [file gkz935_supplemental_files.zip › Table S1.xlsx]

## Sheet: Sheet1
Pathogen Name	NCBI TaxonID	NCBI Chromosomes	NCBI Plasmids	NCBI WGS	Total per Pathogen
Achromobacter xylosoxidans	85698	9	5	73	87
Acinetobacter baumannii	470	159	351	2838	3348
Acinetobacter haemolyticus	29430	4	15	16	35
Acinetobacter lwoffii	28090	3	9	14	26
Acinetobacter nosocomialis	106654	8	50	51	109
Bacillus anthracis	1392	58	194	170	422
Bordetella pertussis	520	548	0	286	834
Borrelia burgdorferi	139	10	299	85	394
Brucella abortus	235	64	0	142	206
Brucella canis	36855	20	0	18	38
Brucella melitensis	29459	195	0	217	412
Brucella ovis	236	2	0	15	17
Brucella suis	29461	34	0	36	70
Burkholderia cenocepacia	95486	56	8	275	339
Burkholderia cepacia	292	29	6	124	159
Burkholderia pseudomallei	28450	211	2	1372	1585
Campylobacter coli	195	26	55	848	929
Campylobacter jejuni	197	163	53	1333	1549
Chlamydia pneumoniae	83558	11	1	0	12
Chlamydia trachomatis	813	122	55	44	221
Citrobacter amalonaticus	35703	3	2	15	20
Citrobacter freundii	546	29	87	129	245
Citrobacter koseri	545	6	7	24	37
Citrobacter youngae	133448	2	0	4	6
Clostridium botulinum	1491	50	182	174	406
Clostridium difficile	1496	60	12	2038	2110
Clostridium perfringens	1502	14	32	117	163
Clostridium tetani	1513	4	45	36	85
Enterobacter aerogenes	548	27	41	172	240
Enterobacter asburiae	61645	5	11	65	81
Enterobacter cloacae	550	30	77	444	551
Enterobacter hormaechei	158836	38	111	632	781
Enterobacter kobei	208224	3	5	65	73
Enterococcus faecalis	1351	40	113	779	932
Enterococcus faecium	1352	130	583	1454	2167
Escherichia coli	562	1336	629	3705	5670
Francisella tularensis	263	42	3	187	232
Haemophilus influenzae	727	64	0	657	721
Haemophilus parainfluenzae	729	4	0	35	39
Helicobacter pylori	210	195	43	1186	1424
Klebsiella oxytoca	571	18	60	107	185
Klebsiella pneumoniae	573	113	1246	1892	3251
Legionella pneumophila	446	94	35	720	849
Listeria monocytogenes	1639	208	150	2713	3071
Micrococcus luteus	1270	7	1	29	37
Moraxella catarrhalis	480	16	1	94	111
Morganella morganii	582	11	15	43	69
Mycobacterium abscessus	36809	35	6	1632	1673
Mycobacterium tuberculosis	1773	77	0	3004	3081
Mycoplasma pneumoniae	2104	49	1	42	92
Neisseria gonorrhoeae	485	39	50	584	673
Neisseria meningitidis	487	2	0	0	2
Proteus mirabilis	584	24	27	116	167
Proteus penneri	102862	0	0	2	2
Proteus vulgaris	585	3	0	8	11
Providencia rettgeri	587	4	4	15	23
Providencia stuartii	588	7	14	13	34
Pseudomonas aeruginosa	287	219	41	4273	4533
Pseudomonas fluorescens	294	28	7	129	164
Pseudomonas putida	303	33	10	85	128
Pseudomonas stutzeri	316	18	6	67	91
Ralstonia pickettii	329	6	4	11	21
Raoultella planticola	575	5	16	20	41
Rickettsia prowazekii	782	11	0	1	12
Salmonella enterica	28901	258	284	3989	4531
Serratia liquefaciens	614	3	1	10	14
Serratia marcescens	615	38	61	436	535
Serratia odorifera	618	1	0	3	4
Shigella dysenteriae	622	18	28	35	81
Shigella flexneri	623	34	47	386	467
Shigella sonnei	624	5	17	1275	1297
Staphylococcus aureus	1280	438	1662	7932	10032
Staphylococcus epidermidis	1282	22	51	546	619
Staphylococcus intermedius	1285	0	0	8	8
Staphylococcus lugdunensis	28035	15	6	11	32
Staphylococcus pseudintermedius	283734	11	0	201	212
Stenotrophomonas maltophilia	40324	24	8	309	341
Streptococcus agalactiae	1311	90	1	1027	1118
Streptococcus anginosus	1328	7	0	39	46
Streptococcus constellatus	76860	3	0	10	13
Streptococcus pneumoniae	1313	132	2	8140	8274
Streptococcus pyogenes	1314	172	1	1552	1725
Vibrio cholerae	666	89	5	929	1023
Vibrio parahaemolyticus	670	64	234	1256	1554
Vibrio vulnificus	672	37	15	151	203
Yersinia enterocolitica	630	21	31	155	207
Yersinia pestis	632	42	904	336	1282
	Total per assembly:	6365	8138	64211	78714
